# Supplementary material for: Intracellular MIZU-KUSSEI1 movement and hydrotropism in Arabidopsis require F-actin organization
Source: Plant Physiol. 2025 Oct 8;199(2):kiaf495. doi: 10.1093/plphys/kiaf495 (PMC12551455; doi:10.1093/plphys/kiaf495)
Supplement: kiaf495_Supplementary_Data [file kiaf495_supplementary_data.zip]

Archive with 7 entries (7 files):
- Revised_legends_for_supplemental movies.docx
- Supplemental_movie_1.avi
- Supplemental_movie_2.avi
- Supplemental_movie_3.avi
- Supplemental_movie_4.avi
- Supplemental_movie_5.avi
- Supplementary_materials_Final.pdf
